# Supplementary material for: Genetic and genome-wide transcriptomic analyses identify co-regulation of oxidative response and hormone transcript abundance with vitamin C content in tomato fruit
Source: BMC Genomics. 2012 May 14;13:187. doi: 10.1186/1471-2164-13-187 (PMC3462723; doi:10.1186/1471-2164-13-187)
Supplement: Additional file 1 — List of genes differentially expressed between RILs with contrasting content of AsA. Unigene annotations based on the Sol Genomic Networks web site (http://solgenomics.net), and the accession numbers corresponding to Gene bank best hit and the Arabidopsis orthologs identified using Blast2go [35] are included. Genes are grouped according to the clusters obtained after SOTA analysis. [file 1471-2164-13-187-S1.xls]

## Sheet: Sheet1
Additional file 1: List of genes differentially expressed between RILs with contrasting content of AsA
CLUSTER	SGN-U_ID #3	SGN-U_ID #2	TOMATO GENE	ANNOTATION	AUTOMATIC_ANNOTATION	GENBANK_BEST_MATCH	TAIR9_BEST_MATCH	SGN_LOCI
CLUSTER1	SGN-U213790	SGN-U581507	Solyc02g082920	acidic extracellular 26 kD chitinase	MATCHED RecName:(evalue: 7e-149 ) AND MATCHED chitinase [Solanum lycopersicum] (evalue: 2e-148) AND MATCHED RecName: (evalue: 3e-142) AND MATCHED endochitinase [Solanum chilense] (evalue: 5e-140) AND MATCHED class II chitinase [Solanum tuberosum] (evalue: 2e-137)	gi|544007|sp|Q05539|CHIA_SOLLC (7e-149)	AT3G12500.1 (1e-74)	Z15141
CLUSTER1	SGN-U214088	SGN-U577382	Solyc02g093230	Caffeoyl-CoA O-methyltransferase putative	MATCHED gi|30580349|sp|Q8H9B6|CAMT_SOLTU Caffeoyl-CoA O-methyltransferase (Trans-caffeoyl-CoA 3-O-methyltransferase) (CCoAMT) (CCoAOMT) gi|24745969|dbj|BAC23054.1| caffeoyl-CoA O-methyltransferase [Solanum tuberosum](evalue: 6e-135 ) AND MATCHED gi|30580327|sp|O24150|CAMT3_TOBAC Caffeoyl-CoA O-methyltransferase 3 (Trans-caffeoyl-CoA 3-O-methyltransferase 3) (CCoAMT-3) (CCoAOMT-3) >gi|1622926|gb|A…	gi|30580349|sp|Q8H9B6|CAMT_SOLTU (6e-135)	AT4G34050.1 (6e-124)	None.
CLUSTER1	SGN-U219231	SGN-U584749	Solyc05g014980	adenylate kinase 1, putative	MATCHED unknown(evalue: 5e-121 ) AND MATCHED unknown [Medicago truncatula] (evalue: 5e-121) AND MATCHED Os11g0312400 [Oryza sativa (japonica cultivar-group)] >gi585338|sp|Q08480.1|KAD2_ORYSJ RecName: Full=Adenylate kinase B; Short=AK B; AltName: Full=ATP-AMP transphosphorylase B >gi|391879|dbj|BAA01181.1| adenylate kinase-b [Oryza sativa] >gi|62734015|gb|AAX96124.1| adenylate kinase b (ec 2.7.4.3…	gi|118483341|gb|ABK93572.1| (5e-121)	AT5G63400.1 (8e-113)	None.
CLUSTER1	SGN-U220589	SGN-U585017	Solyc03g007230	ABI2, protein phosphatase 2c, putative	MATCHED protein phosphatase 2C [Physcomitrella patens](evalue: 1e-28 ) AND MATCHED predicted protein [Physcomitrella patens subsp. patens] >gi162682778|gb|EDQ69193.1| predicted protein [Physcomitrella patens subsp. patens] (evalue: 1e-28) AND MATCHED Os01g0656200 [Oryza sativa (japonica cultivar-group)] >gi75286811|sp|Q5SN75.1|P2C08_ORYSJ RecName: Full=Probable protein phosphatase 2C 8; Short=OsP…	gi|169264913|dbj|BAG12298.1| (1e-28)	AT3G11410.1 (1e-27)	None.
CLUSTER1	SGN-U221533	SGN-U585018	Solyc03g007230	ABI2, protein phosphatase 2c, putative	MATCHED Os05g0572700 [Oryza sativa (japonica cultivar-group)] >gi75288846|sp|Q65XK7.1|P2C51_ORYSJ RecName: Full=Probable protein phosphatase 2C 51; Short=OsPP2C51 >gi|52353534|gb|AAU44100.1| putative protein phosphatase 2C [Oryza sativa Japonica Group] >gi|113579929|dbj|BAF18292.1| Os05g0572700 [Oryza sativa Japonica Group] >gi|215766344|dbj|BAG98572.1| unnamed protein product [Oryza sativa Japon…	gi|115465557|ref|NP_001056378.1| (5e-73)	AT3G11410.1 (3e-66)	None.
CLUSTER1	SGN-U222687	SGN-U582381	None.	no hits found	None.	None.	None.	None.
CLUSTER2	AF014808	\N	Solyc03g096390	Solanum lycopersicum proline transporter 1	\N	\N	\N	\N
CLUSTER2	SGN-U213043	SGN-U579445	Solyc03g093130	Solanum lycopersicum xyloglucan endotransglucosylase-hydrolase XTH3	MATCHED xyloglucan endotransglucosylase-hydrolase XTH3 [Solanum lycopersicum](evalue: 8e-154 ) AND MATCHED hypothetical protein [Vitis vinifera] (evalue: 3e-126) AND MATCHED unnamed (evalue: 2e-124) AND MATCHED unnamed (evalue: 7e-124) AND MATCHED unnamed (evalue: 1e-123)	gi|42795462|gb|AAS46241.1| (8e-154)	AT4G25810.1 (6e-113)	xth3
CLUSTER2	SGN-U214169	SGN-U574723	Solyc06g030470	putative auxin-regulated protein	MATCHED unknown protein [Arabidopsis thaliana] >gi26449877|dbj|BAC42061.1| unknown protein [Arabidopsis thaliana] >gi|29824309|gb|AAP04115.1| unknown protein [Arabidopsis thaliana](evalue: 8e-17 ) AND MATCHED hypothetical protein [Arabidopsis thaliana] (evalue: 3e-16) AND MATCHED hypothetical (evalue: 6e-17) AND MATCHED hypothetical protein OsI_30284 [Oryza sativa Indica Group] (evalue: 3e-16) AN…	gi|30683784|ref|NP_180382.2| (8e-17)	AT2G28150.1 (6e-19)	None.
CLUSTER2	SGN-U214484	SGN-U577394	Solyc08g068600	Solanum lycopersicum aromatic amino acid decarboxylase 1A	MATCHED aromatic amino acid decarboxylase 1A [Solanum lycopersicum](evalue: 1e-155 ) AND MATCHED aromatic amino acid decarboxylase 1B [Solanum lycopersicum] (evalue: 2e-153) AND MATCHED aromatic amino acid decarboxylase 2 [Solanum lycopersicum] (evalue: 4e-116) AND MATCHED RecName: (evalue: 4e-94) AND MATCHED serine decarboxylase [Brassica napus] (evalue: 3e-77)	gi|92429383|gb|ABE77149.1| (1e-155)	AT1G43710.1 (6e-78)	None.
CLUSTER2	SGN-U218766	SGN-U562783	Solyc02g092990	f-box protein skip2	MATCHED Avr9/Cf-9 rapidly elicited protein 189 [Nicotiana tabacum](evalue: 0 ) AND MATCHED unnamed (evalue: 0) AND MATCHED unnamed (evalue: 2e-180) AND MATCHED hypothetical protein [Vitis vinifera] (evalue: 5e-180) AND MATCHED Cyclin-like F-box [Medicago truncatula] (evalue: 2e-178)	gi|30013671|gb|AAP03878.1| (0)	AT5G67250.1 (3e-168)	None.
CLUSTER2	SGN-U219999	SGN-U577993	Solyc09g065850	Solanum lycopersicum auxin-regulated IAA3 (IAA3)	MATCHED Nt-iaa4.5 deduced protein [Nicotiana tabacum](evalue: 1e-64 ) AND MATCHED Nt-iaa4.3 deduced protein [Nicotiana tabacum] (evalue: 2e-64) AND MATCHED gi|11131103|sp|O24542|AX22D_PHAAU Auxin-induced protein 22D (Indole-3-acetic acid-induced protein ARG13) >gi|2224731|dbj|BAA20848.1| Aux22d [Vigna radiata] (evalue: 1e-59) AND MATCHED gi|11131105|sp|O24543|AX22E_PHAAU Auxin-induced protein 22E…	gi|4887018|gb|AAD32145.1|AF123507_1 (1e-64)	AT5G43700.1 (3e-57)	iaa3
CLUSTER2	SGN-U222372	SGN-U573806	Solyc08g078040	monoxygenase, putative	MATCHED unnamed(evalue: 8e-78 ) AND MATCHED CTF2A [Arabidopsis thaliana] (evalue: 3e-73) AND MATCHED CTF2A [Arabidopsis thaliana] (evalue: 3e-73) AND MATCHED CTF2A; monooxygenase/ oxidoreductase [Arabidopsis thaliana] >gi20197535|gb|AAD15449.2| putative monooxygenase [Arabidopsis thaliana] (evalue: 6e-73) AND MATCHED putative monooxygenase [Arabidopsis thaliana] (evalue: 6e-73)	gi|157328623|emb|CAO22321.1| (8e-78)	AT2G35660.1 (4e-75)	None.
CLUSTER2	SGN-U227216	SGN-U585179	Solyc04g058170	calcium binding protein/cast, putative	MATCHED putative calcium-binding protein [Gossypium hirsutum](evalue: 5e-27 ) AND MATCHED unnamed (evalue: 4e-24) AND MATCHED Unknown protein [Arabidopsis thaliana] >gi13605537|gb|AAK32762.1|AF361594_1 At1g21550/F24J8_7 [Arabidopsis thaliana] >gi|22137156|gb|AAM91423.1| At1g21550/F24J8_7 [Arabidopsis thaliana] (evalue: 2e-17) AND MATCHED calcium-binding protein, putative [Arabidopsis thaliana] >g…	gi|133902320|gb|ABO41848.1| (5e-27)	AT1G21550.1 (3e-19)	None.
CLUSTER3	SGN-U213254	SGN-U578205	Solyc04g054810	allergen-like protein BRSn20, putative	MATCHED allergen-like protein BRSn20 [Sambucus nigra](evalue: 3e-43 ) AND MATCHED hypothetical (evalue: 2e-37) AND MATCHED hypothetical protein [Vitis vinifera] >gi270252521|emb|CBI19132.1| unnamed protein product [Vitis vinifera] (evalue: 2e-36) AND MATCHED pollen-specific protein [Vitis pseudoreticulata] (evalue: 2e-36) AND MATCHED unnamed (evalue: 6e-35)	gi|6561156|gb|AAF16869.1|AF109693_1 (3e-43)	AT4G08685.1 (9e-35)	None.
CLUSTER3	SGN-U214077	SGN-U581654	Solyc01g111510	ascorbate peroxidase, putative	MATCHED ascorbate peroxidase [Capsicum annuum](evalue: 2e-145 ) AND MATCHED cytosolic ascorbate peroxidase isoform 4 [Solanum lycopersicum] (evalue: 2e-144) AND MATCHED ascorbate peroxidase [Gossypium hirsutum] >gi254036194|gb|ACT56519.1| glyoxysomal ascorbate peroxidase [Gossypium hirsutum] (evalue: 6e-128) AND MATCHED unnamed (evalue: 2e-126) AND MATCHED peroxisomal ascorbate peroxidase [Cucurb…	gi|17066705|gb|AAL35365.1|AF442387_1 (2e-145)	AT4G35000.1 (6e-126)	None.
CLUSTER3	SGN-U214562	SGN-U581329	Solyc12g042770	chloroplast post-illumination chlorophyll fluorescence increase protein, putative	MATCHED chloroplast post-illumination chlorophyll fluorescence increase protein [Nicotiana tabacum](evalue: 8e-139 ) AND MATCHED unknown [Medicago truncatula] (evalue: 2e-101) AND MATCHED PIFI (post-illumination chlorophyll fluorescence increase) [Arabidopsis thaliana] >gi11994356|dbj|BAB02315.1| unnamed protein product [Arabidopsis thaliana] >gi|14334704|gb|AAK59530.1| unknown protein [Arabidops…	gi|114149950|gb|ABI51594.1| (8e-139)	AT3G15840.1 (7e-101)	None.
CLUSTER3	SGN-U214921	SGN-U578963	Solyc03g097070	protein transporter, putative	MATCHED hypothetical(evalue: 0 ) AND MATCHED unnamed (evalue: 0) AND MATCHED hypothetical protein [Vitis vinifera] (evalue: 1e-175) AND MATCHED VHS domain-containing protein / GAT domain-containing protein [Arabidopsis thaliana] >gi30686076|ref|NP_850833.1| VHS domain-containing protein / GAT domain-containing protein [Arabidopsis thaliana] >gi|9755689|emb|CAC01701.1| TOM (target of myb1)-like pr…	gi|147777947|emb|CAN66798.1| (0)	AT5G16880.1 (4e-161)	None.
CLUSTER3	SGN-U215197	SGN-U581130	Solyc08g063040	Zinc finger, C2H2-type, putative	MATCHED Zinc finger, C2H2-type [Medicago truncatula](evalue: 2e-99 ) AND MATCHED hypothetical (evalue: 9e-98) AND MATCHED unnamed (evalue: 8e-96) AND MATCHED unnamed (evalue: 3e-95) AND MATCHED At3g13810 [Arabidopsis thaliana] >gi46367502|emb|CAG25877.1| hypothetical protein [Arabidopsis thaliana] (evalue: 3e-94)	gi|87162706|gb|ABD28501.1| (2e-99)	AT3G13810.1 (7e-96)	None.
CLUSTER3	SGN-U215212	SGN-U568384	Solyc05g017950	Solanum lycopersicum putative anion:sodium symporter	MATCHED putative anion:sodium symporter [Solanum lycopersicum](evalue: 0 ) AND MATCHED unnamed (evalue: 9e-149) AND MATCHED unknown [Populus trichocarpa x Populus deltoides] (evalue: 1e-141) AND MATCHED bile acid:sodium symporter family protein [Arabidopsis thaliana] >gi109134135|gb|ABG25066.1| At2g26900 [Arabidopsis thaliana] (evalue: 8e-140) AND MATCHED putative sodium-dependent bile acid sympo…	gi|51457946|gb|AAU03362.1| (0)	AT2G26900.1 (5e-142)	AY568720
CLUSTER3	SGN-U216895	SGN-U576606	Solyc04g071870	ATP-binding protein serine-threonine kinase, putative	MATCHED hypothetical protein [Vitis vinifera](evalue: 8e-107 ) AND MATCHED protein kinase family protein [Arabidopsis thaliana] >gi9759480|dbj|BAB10485.1| serine/threonine protein kinase-like protein [Arabidopsis thaliana] >gi|38638690|gb|AAR25639.1| At5g42440 [Arabidopsis thaliana] (evalue: 6e-94) AND MATCHED receptor-like kinase [Marchantia polymorpha] (evalue: 3e-67) AND MATCHED unnamed (evalu…	gi|147842499|emb|CAN65219.1| (8e-107)	AT5G42440.1 (4e-96)	None.
CLUSTER3	SGN-U217640	SGN-U576761	Solyc02g092700	predicted protein	MATCHED hypothetical(evalue: 4e-109 ) AND MATCHED unknown protein [Arabidopsis thaliana] >gi13430430|gb|AAK25837.1|AF360127_1 unknown protein [Arabidopsis thaliana] >gi|9758436|dbj|BAB09022.1| unnamed protein product [Arabidopsis thaliana] >gi|15293189|gb|AAK93705.1| unknown protein [Arabidopsis thaliana] (evalue: 3e-105) AND MATCHED Os03g0439700 [Oryza sativa (japonica cultivar-group)] >gi108709…	gi|147834799|emb|CAN75014.1| (4e-109)	AT5G67370.1 (2e-107)	None.
CLUSTER3	SGN-U218068	SGN-U570355	Solyc06g068440	Solanum lycopersicum cinnamoyl-CoA reductase	MATCHED cinnamoyl-CoA reductase [Solanum lycopersicum](evalue: 0 ) AND MATCHED putative cinnamoyl-CoA reductase [Capsicum annuum] (evalue: 7e-175) AND MATCHED cinnamoyl CoA reductase [Solanum tuberosum] (evalue: 3e-171) AND MATCHED cinnamoyl-CoA reductase [Solanum lycopersicum] (evalue: 9e-169) AND MATCHED cinnamoyl-CoA reductase [Paulownia sp. ZKC-2008] (evalue: 8e-168)	gi|65306612|gb|AAY41879.1| (0)	AT1G15950.1 (2e-149)	ccr1
CLUSTER3	SGN-U219049	SGN-U583322	Solyc06g073880	putative zinc ion binding protein	MATCHED Zinc finger, RING-type [Medicago truncatula](evalue: 2e-120 ) AND MATCHED unnamed (evalue: 2e-115) AND MATCHED putative RING-H2 zinc finger protein [Oryza sativa Japonica Group] (evalue: 3e-114) AND MATCHED RING-H2 finger protein RHF2a, putative, expressed [Oryza sativa (japonica cultivar-group)] >gi222616175|gb|EEE52307.1| hypothetical protein OsJ_34320 [Oryza sativa Japonica Group] (eva…	gi|87240562|gb|ABD32420.1| (2e-120)	AT5G22000.2 (8e-113)	None.
CLUSTER3	SGN-U219786	SGN-U580500	Solyc05g015850	WRKY-type DNA binding protein, putative	MATCHED WRKY-type DNA binding protein [Solanum tuberosum](evalue: 3e-82 ) AND MATCHED WRKY DNA binding protein [Solanum tuberosum] (evalue: 3e-81) AND MATCHED WRKY transcription factor-b [Capsicum annuum] (evalue: 6e-58) AND MATCHED WRKY1 [Solanum tuberosum] (evalue: 9e-49) AND MATCHED unnamed (evalue: 4e-48)	gi|24745606|dbj|BAC23031.1| (3e-82)	AT5G13080.1 (2e-45)	None.
CLUSTER3	SGN-U221153	SGN-U571305	Solyc09g008010	protein kinase, putative	MATCHED unnamed(evalue: 2e-60 ) AND MATCHED unknown [Medicago truncatula] (evalue: 2e-56) AND MATCHED protein kinase APK1A [Zea mays] (evalue: 1e-53) AND MATCHED hypothetical protein OsI_09473 [Oryza sativa Indica Group] (evalue: 4e-53) AND MATCHED Os02g0819600 [Oryza sativa (japonica cultivar-group)] >gi48716359|dbj|BAD22970.1| putative protein serine/threonine kinase [Oryza sativa Japonica Grou…	gi|157343986|emb|CAO68919.1| (2e-60)	AT3G09830.2 (5e-54)	None.
CLUSTER3	SGN-U226872	SGN-U562812	Solyc08g066620	Cystathionine beta-liase, putative	MATCHED hypothetical(evalue: 5e-12 ) AND MATCHED predicted protein [Physcomitrella patens subsp. patens] >gi162683760|gb|EDQ70167.1| predicted protein [Physcomitrella patens subsp. patens] (evalue: 6e-12) AND MATCHED cystathionine beta-lyase [Solanum tuberosum] (evalue: 5e-11) AND MATCHED cystathionine beta-lyase [Solanum tuberosum] (evalue: 5e-11) AND MATCHED predicted protein [Physcomitrella pa…	gi|147787427|emb|CAN64445.1| (5e-12)	AT3G62310.1 (2e-12)	None.
CLUSTER3	SGN-U229595	SGN-U566043	Solyc08g078060	unknown protein	MATCHED unnamed(evalue: 7e-49 ) AND MATCHED CTF2A [Arabidopsis thaliana] (evalue: 2e-48) AND MATCHED CTF2A; monooxygenase/ oxidoreductase [Arabidopsis thaliana] >gi79324406|ref|NP_001031489.1| CTF2A; monooxygenase/ oxidoreductase [Arabidopsis thaliana] (evalue: 5e-48) AND MATCHED CTF2A; monooxygenase/ oxidoreductase [Arabidopsis thaliana] >gi20197535|gb|AAD15449.2| putative monooxygenase [Arabido…	gi|157328623|emb|CAO22321.1| (7e-49)	AT2G35660.3 (3e-50)	None.
CLUSTER3	SGN-U231566	SGN-U576442	Solyc10g055740	amino acid transporter, putative	MATCHED hypothetical(evalue: 5e-53 ) AND MATCHED unnamed (evalue: 4e-53) AND MATCHED unnamed (evalue: 7e-52) AND MATCHED H0211B05.6 [Oryza sativa (indica cultivar-group)] (evalue: 2e-47) AND MATCHED hypothetical protein OsI_16982 [Oryza sativa Indica Group] (evalue: 8e-47)	gi|147834017|emb|CAN73165.1| (5e-53)	AT4G35180.1 (5e-47)	None.
CLUSTER4	SGN-U212755	SGN-U581433	Solyc09g011620	glutathione-S-transferase, putative	MATCHED probable glutathione-S-transferase [Capsicum annuum](evalue: 1e-80 ) AND MATCHED gi|417542|sp|P32111|GSTX1_SOLTU Probable glutathione S-transferase (Pathogenesis-related protein 1) >gi|169549|gb|AAA68430.1| glutathione S-transferase (evalue: 9e-77) AND MATCHED glutathion S-transferase [Solanum tuberosum] (evalue: 3e-76) AND MATCHED Probable (evalue: 4e-75) AND MATCHED glutathione S-transf…	gi|60459397|gb|AAX20044.1| (1e-80)	AT3G09270.1 (3e-52)	None.
CLUSTER4	SGN-U212761	SGN-U581313	Solyc11g039840	rieske iron-sulfur protein-like, putative	MATCHED rieske iron-sulfur protein-like [Solanum tuberosum](evalue: 4e-125 ) AND MATCHED gi|586145|sp|P37841|UCRI_SOLTU Ubiquinol-cytochrome C reductase iron-sulfur subunit, mitochondrial precursor (Rieske iron-sulfur protein) (RISP) gi|488848|emb|CAA55894.1| Rieske iron sulphur protein [Solanum tuberosum] (evalue: 5e-124) AND MATCHED Ubiquinol-cytochrome (evalue: 9e-121) AND MATCHED Ubiquinol-cy…	gi|77416965|gb|ABA81878.1| (4e-125)	AT5G13430.1 (9e-109)	None.
CLUSTER4	SGN-U213289	SGN-U568366	Solyc10g079140	guanylate kinase 1, putative	MATCHED unnamed(evalue: 8e-126 ) AND MATCHED guanylate kinase [Lilium longiflorum] (evalue: 3e-119) AND MATCHED unknown [Populus trichocarpa] (evalue: 2e-117) AND MATCHED AGK2 (GUANYLATE KINASE); guanylate kinase [Arabidopsis thaliana] (evalue: 1e-115) AND MATCHED Guanylate kinase/L-type calcium channel region; Galactose oxidase, central [Medicago truncatula] (evalue: 1e-115)	gi|157348669|emb|CAO23561.1| (8e-126)	AT3G57550.2 (9e-118)	None.
CLUSTER4	SGN-U213865	SGN-U577749	Solyc09g091840	glutathione reductase, putative	MATCHED glutathione reductase [Zinnia violacea](evalue: 0 ) AND MATCHED glutathione reductase [Picrorhiza kurrooa] (evalue: 0) AND MATCHED unknown (evalue: 0) AND MATCHED unnamed (evalue: 0) AND MATCHED glutathione reductase [Rheum australe] (evalue: 0)	gi|50058094|dbj|BAD27393.1| (0)	AT3G24170.1 (0)	None.
CLUSTER4	SGN-U214311	SGN-U575858	Solyc02g092860	cytochrome P450, putative	MATCHED unnamed(evalue: 7e-168 ) AND MATCHED hypothetical protein [Vitis vinifera] (evalue: 2e-163) AND MATCHED unnamed (evalue: 1e-163) AND MATCHED unnamed (evalue: 7e-163) AND MATCHED hypothetical protein [Vitis vinifera] (evalue: 4e-163)	gi|157345223|emb|CAO71951.1| (7e-168)	AT4G37360.1 (1e-151)	None.
CLUSTER4	SGN-U214405	SGN-U578160	Solyc08g077880	transcription factor, putative	MATCHED unknown(evalue: 1e-74 ) AND MATCHED hypothetical protein OsI_05674 [Oryza sativa Indica Group] (evalue: 1e-69) AND MATCHED putative Lil3 protein [Oryza sativa Japonica Group] (evalue: 1e-69) AND MATCHED unnamed protein product [Oryza sativa Japonica Group] (evalue: 1e-69) AND MATCHED unknown [Zea mays] >gi195608918|gb|ACG26289.1| lil3 protein [Zea mays] (evalue: 2e-67)	gi|118482026|gb|ABK92944.1| (1e-74)	AT4G17600.1 (1e-68)	None.
CLUSTER4	SGN-U214481	SGN-U579446	Solyc12g011310	Glutathione-S-transferase, putative	MATCHED C-7 [Nicotiana tabacum](evalue: 9e-97 ) AND MATCHED 2,4-D inducible glutathione S-transferase [Glycine max] (evalue: 2e-90) AND MATCHED putative glutathione S-transferase T5 [Solanum lycopersicum] (evalue: 2e-90) AND MATCHED Chain A, Glutathione Transferase From Glycine Max >gi215794537|pdb|2VO4|B Chain B, Glutathione Transferase From Glycine Max >gi|251836930|pdb|3FHS|A Chain A, Glutathi…	gi|19817|emb|CAA45741.1| (9e-97)	AT1G78380.1 (8e-86)	None.
CLUSTER4	SGN-U214866	SGN-U581085	Solyc01g007910	Solanum lycopersicum succinyl-CoA ligase alpha 1 subunit	MATCHED succinyl-CoA ligase alpha 1 subunit [Solanum lycopersicum](evalue: 3e-178 ) AND MATCHED succinyl-CoA ligase alpha 2 subunit [Solanum lycopersicum] (evalue: 9e-176) AND MATCHED unknown [Populus trichocarpa] (evalue: 7e-165) AND MATCHED unknown [Populus trichocarpa] (evalue: 4e-163) AND MATCHED unnamed (evalue: 2e-160)	gi|27357175|gb|AAN86619.1| (3e-178)	AT5G23250.1 (3e-162)	scoa1
CLUSTER4	SGN-U217756	SGN-U570080	Solyc03g097700	resveratrol O-methyltransferase, putative	MATCHED unnamed(evalue: 9e-131 ) AND MATCHED hypothetical protein [Vitis vinifera] (evalue: 6e-130) AND MATCHED unnamed (evalue: 1e-128) AND MATCHED unnamed (evalue: 3e-128) AND MATCHED unnamed (evalue: 7e-128)	gi|157344428|emb|CAO69811.1| (9e-131)	AT4G35160.1 (3e-58)	None.
CLUSTER4	SGN-U217929	SGN-U579734	Solyc10g018160	zinc finger protein, putative	MATCHED hypothetical(evalue: 7e-108 ) AND MATCHED zinc finger (DHHC type) family protein [Arabidopsis thaliana] >gi75248492|sp|Q8VYP5.1|ZDH14_ARATH RecName: Full=Probable S-acyltransferase At3g60800; AltName: Full=Probable palmitoyltransferase At3g60800; AltName: Full=Zinc finger DHHC domain-containing protein At3g60800 >gi|17979303|gb|AAL49877.1| unknown protein [Arabidopsis thaliana] >gi|204660…	gi|147867112|emb|CAN80505.1| (7e-108)	AT3G60800.1 (6e-108)	None.
CLUSTER4	SGN-U218918	SGN-U577701	Solyc02g062460	Gibberellin 3-beta-dioxygenase 2-3, putative	MATCHED hypothetical protein [Vitis vinifera](evalue: 4e-20 ) AND MATCHED unnamed (evalue: 4e-20) AND MATCHED 2-oxoglutarate-dependent dioxygenase, putative [Arabidopsis thaliana] >gi12324633|gb|AAG52269.1|AC019018_6 putative oxidoreductase; 38288-39393 [Arabidopsis thaliana] (evalue: 1e-16) AND MATCHED hypothetical protein [Vitis vinifera] (evalue: 2e-13) AND MATCHED AOP1.2 [Arabidopsis thaliana…	gi|147852209|emb|CAN80138.1| (4e-20)	AT1G52820.1 (9e-19)	None.
CLUSTER4	SGN-U222488	SGN-U580318	Solyc01g111090	ER lumen protein retaining receptor, putative	MATCHED unnamed(evalue: 5e-132 ) AND MATCHED ER lumen protein retaining receptor family protein [Arabidopsis thaliana] >gi21554272|gb|AAM63347.1| putative ER lumen protein retaining receptor [Arabidopsis thaliana] >gi|110738630|dbj|BAF01240.1| hypothetical protein [Arabidopsis thaliana] (evalue: 4e-127) AND MATCHED Os08g0548200 [Oryza sativa (japonica cultivar-group)] >gi42407549|dbj|BAD10754.1| …	gi|157340503|emb|CAO47308.1| (5e-132)	AT4G38790.1 (3e-129)	None.
CLUSTER4	SGN-U226214	SGN-U585078	Solyc12g009590	MBD10 (methyl-CpG-binding domain 10), putative	MATCHED unnamed(evalue: 6e-39 ) AND MATCHED unnamed (evalue: 2e-33) AND MATCHED MBD10; DNA binding / methyl-CpG binding [Arabidopsis thaliana] >gi5103831|gb|AAD39661.1|AC007591_26 ESTs gb|H37032, gb|R6425, gb|Z34651, gb|N37268, gb|AA713172 and gb|Z34241 come from this gene [Arabidopsis thaliana] >gi|20453139|gb|AAM19811.1| At1g15340/F9L1_28 [Arabidopsis thaliana] >gi|56382007|gb|AAV85722.1| At1g1…	gi|157342985|emb|CAO65697.1| (6e-39)	AT1G15340.1 (3e-33)	None.
CLUSTER4	SGN-U230452	SGN-U575457	Solyc05g056200	Receptor-like protein kinase 5, putative	MATCHED unnamed(evalue: 7e-43 ) AND MATCHED putative (evalue: 3e-42) AND MATCHED gi|22331831|ref|NP_191271.2| protein kinase family [Arabidopsis thaliana] gi|18175683|gb|AAL59910.1| unknown protein [Arabidopsis thaliana] gi|21689863|gb|AAM67492.1| unknown protein [Arabidopsis thaliana] (evalue: 3e-42) AND MATCHED hypothetical (evalue: 1e-38) AND MATCHED unknown (evalue: 7e-38)	gi|157343991|emb|CAO68924.1| (7e-43)	AT3G57120.1 (2e-44)	None.
CLUSTER4	SGN-U231200	SGN-U574293	Solyc09g091590	nucleic acid binding	MATCHED unnamed(evalue: 1e-47 ) AND MATCHED unknown protein [Arabidopsis thaliana] (evalue: 1e-46) AND MATCHED Os03g0166000 [Oryza sativa (japonica cultivar-group)] >gi108706359|gb|ABF94154.1| expressed protein [Oryza sativa (japonica cultivar-group)] >gi|113547543|dbj|BAF10986.1| Os03g0166000 [Oryza sativa Japonica Group] >gi|215704160|dbj|BAG93000.1| unnamed protein product [Oryza sativa Japoni…	gi|157357306|emb|CAO63814.1| (1e-47)	AT1G76010.1 (2e-37)	None.
CLUSTER5	SGN-U213839	SGN-U579263	Solyc02g083180	unknown	MATCHED unknown [Medicago truncatula](evalue: 3e-72 ) AND MATCHED unknown protein [Arabidopsis thaliana] >gi186501122|ref|NP_001118341.1| unknown protein [Arabidopsis thaliana] >gi|75151174|sp|Q8GXB1.1|U548_ARATH RecName: Full=UPF0548 protein At2g17695 >gi|26451700|dbj|BAC42945.1| unknown protein [Arabidopsis thaliana] >gi|28973335|gb|AAO63992.1| unknown protein [Arabidopsis thaliana] (evalue: 8e…	gi|217073422|gb|ACJ85070.1| (3e-72)	AT2G17695.1 (5e-71)	None.
CLUSTER5	SGN-U214682	SGN-U576104	Solyc11g067280	MYB-CC type transcription factor, putative	MATCHED MYB-CC type transfactor [Solanum tuberosum](evalue: 1e-104 ) AND MATCHED hypothetical protein [Vitis vinifera] (evalue: 2e-96) AND MATCHED unknown [Medicago truncatula] (evalue: 3e-93) AND MATCHED phosphate high response [Phaseolus vulgaris] (evalue: 1e-88) AND MATCHED Os09g0299200 [Oryza sativa (japonica cultivar-group)] >gi50725048|dbj|BAD33181.1| putative transfactor [Oryza sativa Japo…	gi|77403669|dbj|BAE46413.1| (1e-104)	AT2G01060.1 (4e-75)	None.
CLUSTER5	SGN-U214919	SGN-U577773	Solyc02g036350	Solanum lycopersicum 1-aminocyclopropane-1-carboxylate oxidase	MATCHED 1-aminocyclopropane-1-carboxylate oxidase [Solanum lycopersicum](evalue: 3e-165 ) AND MATCHED 1-aminocyclopropane-1-carboxylate oxidase [Solanum tuberosum] (evalue: 2e-161) AND MATCHED ACC oxidase ACO3 [Nicotiana attenuata] (evalue: 5e-153) AND MATCHED 1-amniocyclopropane-1-carboxylate oxidase [Nicotiana tabacum] (evalue: 2e-148) AND MATCHED 1-aminocyclopropane-1-carboxylate oxidase [Nico…	gi|145411498|gb|ABP68407.1| (3e-165)	AT1G05010.1 (3e-132)	EF501822
CLUSTER5	SGN-U215104	SGN-U578524	Solyc01g111560	Rac-like GTP-binding protein, putative	MATCHED Rac-like GTP-binding protein [Solanum chacoense](evalue: 2e-97 ) AND MATCHED NTGP3 [Nicotiana tabacum] >gi27527519|emb|CAD42723.1| putative rac protein [Nicotiana tabacum] (evalue: 3e-96) AND MATCHED unknown [Zea mays] >gi195642986|gb|ACG40961.1| rac-like GTP-binding protein 5 [Zea mays] (evalue: 4e-94) AND MATCHED Rac-like (evalue: 3e-94) AND MATCHED hypothetical (evalue: 7e-94)	gi|91107198|gb|ABE11611.1| (2e-97)	AT4G35020.1 (7e-95)	None.
CLUSTER5	SGN-U215126	SGN-U564978	Solyc11g020960	trypsin proteinase inhibitor precursor, putative	MATCHED trypsin(evalue: 8e-41 ) AND MATCHED trypsin (evalue: 5e-40) AND MATCHED trypsin proteinase inhibitor precursor [Nicotiana rustica] (evalue: 2e-39) AND MATCHED trypsin proteinase inhibitor precursor [Nicotiana rustica] (evalue: 1e-39) AND MATCHED trypsin proteinase inhibitor precursor [Nicotiana linearis] (evalue: 1e-39)	gi|76446066|gb|ABA42904.1| (8e-41)	None.	None.
CLUSTER5	SGN-U215206	SGN-U579904	Solyc03g080190	flavanone 3-hydroxylase, putative	MATCHED unnamed(evalue: 3e-156 ) AND MATCHED hypothetical protein [Vitis vinifera] (evalue: 1e-155) AND MATCHED hypothetical (evalue: 5e-152) AND MATCHED hypothetical protein OsI_09784 [Oryza sativa Indica Group] (evalue: 6e-139) AND MATCHED Os03g0122300 [Oryza sativa (japonica cultivar-group)] >gi108705911|gb|ABF93706.1| oxidoreductase, 2OG-Fe oxygenase family protein, expressed [Oryza sativa (j…	gi|157353666|emb|CAO46190.1| (3e-156)	AT5G24530.1 (2e-140)	None.
CLUSTER5	SGN-U215341	SGN-U586128	Solyc03g025850	Solanum lycopersicum remorin 1	MATCHED remorin 1 [Solanum lycopersicum](evalue: 4e-56 ) AND MATCHED gi|34925093|sp|P93788|REMO_SOLTU Remorin (pp34) gi|7489271|pir||T07780 remorin - potato gi|1881585|gb|AAB49425.1| remorin [Solanum tuberosum] (evalue: 5e-52) AND MATCHED putative remorin a3b4 [Solanum tuberosum] (evalue: 8e-42) AND MATCHED putative remorin a4-e8 [Solanum tuberosum] (evalue: 5e-41) AND MATCHED unknown (evalue: 4e…	gi|4731573|gb|AAD28506.1|AF123265_1 (4e-56)	AT5G23750.1 (3e-32)	rem1
CLUSTER5	SGN-U215556	SGN-U575819	Solyc08g014120	Solanum lycopersicum ER33 protein	MATCHED ER33 protein [Solanum lycopersicum](evalue: 5e-56 ) AND MATCHED hypothetical (evalue: 1e-39) AND MATCHED ethylene-responsive protein, putative [Arabidopsis thaliana] >gi42571347|ref|NP_973764.1| ethylene-responsive protein, putative [Arabidopsis thaliana] >gi|42571349|ref|NP_973765.1| ethylene-responsive protein, putative [Arabidopsis thaliana] >gi|32562996|emb|CAE09167.1| bHLH transcript…	gi|5669656|gb|AAD46413.1|AF096263_1 (5e-56)	AT1G05710.3 (2e-39)	er33
CLUSTER5	SGN-U215557	SGN-U575819	Solyc08g014120	Solanum lycopersicum ER33 protein	MATCHED ER33 protein [Solanum lycopersicum](evalue: 5e-56 ) AND MATCHED hypothetical (evalue: 1e-39) AND MATCHED ethylene-responsive protein, putative [Arabidopsis thaliana] >gi42571347|ref|NP_973764.1| ethylene-responsive protein, putative [Arabidopsis thaliana] >gi|42571349|ref|NP_973765.1| ethylene-responsive protein, putative [Arabidopsis thaliana] >gi|32562996|emb|CAE09167.1| bHLH transcript…	gi|5669656|gb|AAD46413.1|AF096263_1 (5e-56)	AT1G05710.3 (2e-39)	er33
CLUSTER5	SGN-U216238	SGN-U586247	Solyc07g055200	ASKdZeta (Arabidopsis SHAGGY-related protein kinase dZeta), putative	MATCHED ASKdZeta (Arabidopsis SHAGGY-related protein kinase dZeta); ATP binding / kinase/ protein kinase/ protein serine/threonine kinase [Arabidopsis thaliana] >gi147744570|sp|Q39010.2|KSG6_ARATH RecName: Full=Shaggy-related protein kinase zeta; AltName: Full=ASK-zeta >gi|3201623|gb|AAC20732.1| putative shaggy-like protein kinase dzeta [Arabidopsis thaliana] >gi|17381128|gb|AAL36376.1| putative …	gi|15224593|ref|NP_180655.1| (0)	AT2G30980.1 (0)	SlSK
CLUSTER5	SGN-U216649	SGN-U581041	Solyc03g082600	cytochome b5, unknown	MATCHED cytochome b5 [Olea europaea](evalue: 7e-63 ) AND MATCHED cytochrome b5 [Malus x domestica] (evalue: 6e-62) AND MATCHED unnamed (evalue: 3e-61) AND MATCHED CB5-E (CYTOCHROME B5 ISOFORM E); heme binding [Arabidopsis thaliana] >gi18206375|sp|Q42342.2|CYB51_ARATH RecName: Full=Cytochrome b5 isoform 1 >gi|4240120|dbj|BAA74839.1| cytochrome b5 [Arabidopsis thaliana] >gi|9759195|dbj|BAB09732.1| …	gi|2695711|emb|CAA04703.1| (7e-63)	AT5G53560.1 (7e-62)	None.
CLUSTER5	SGN-U216660	SGN-U581777	Solyc05g054390	type-b response regulator, puttaive	MATCHED type-B response regulator [Catharanthus roseus](evalue: 8e-87 ) AND MATCHED unnamed (evalue: 8e-74) AND MATCHED AT3g16857/MUH15_1 [Arabidopsis thaliana] (evalue: 2e-25) AND MATCHED ARR1 (ARABIDOPSIS RESPONSE REGULATOR 1); transcription factor/ two-component response regulator [Arabidopsis thaliana] >gi50400604|sp|Q940D0.2|ARR1_ARATH RecName: Full=Two-component response regulator ARR1 >gi|…	gi|33330870|gb|AAQ10678.1| (8e-87)	AT3G16857.2 (2e-27)	None.
CLUSTER5	SGN-U217290	SGN-U565847	Solyc08g016440	no hits found	None.	None.	None.	None.
CLUSTER5	SGN-U217461	SGN-U582203	Solyc03g025980	protein phosphatase inhibitor 2 containing protein, putative	MATCHED unknown(evalue: 2e-44 ) AND MATCHED unknown [Populus trichocarpa] (evalue: 4e-44) AND MATCHED hypothetical protein [Vitis vinifera] (evalue: 7e-43) AND MATCHED unknown protein [Arabidopsis thaliana] >gi8885533|dbj|BAA97463.1| unnamed protein product [Arabidopsis thaliana] >gi|15215638|gb|AAK91364.1| AT5g52200/F17P19_10 [Arabidopsis thaliana] >gi|21435989|gb|AAM51572.1| AT5g52200/F17P19_10…	gi|118488310|gb|ABK95974.1| (2e-44)	AT5G52200.1 (6e-39)	None.
CLUSTER5	SGN-U217682	SGN-U583400	Solyc08g044280	no hits found	None.	None.	None.	None.
CLUSTER5	SGN-U217725	SGN-U568768	Solyc08g067770	ring finger protein, putative	MATCHED unnamed(evalue: 3e-117 ) AND MATCHED unnamed (evalue: 5e-112) AND MATCHED putative protein [Arabidopsis thaliana] >gi7270164|emb|CAB79977.1| putative protein [Arabidopsis thaliana] (evalue: 3e-109) AND MATCHED zinc finger (C3HC4-type RING finger) family protein [Arabidopsis thaliana] >gi18377636|gb|AAL66968.1| unknown protein [Arabidopsis thaliana] >gi|19698907|gb|AAL91189.1| putative pro…	gi|157339577|emb|CAO44118.1| (3e-117)	AT4G32600.1 (2e-111)	None.
CLUSTER5	SGN-U217951	SGN-U573310	Solyc08g044420	elastin	None.	None.	None.	None.
CLUSTER5	SGN-U218880	SGN-U565505	Solyc03g033650	unknown	MATCHED unknown [Picea sitchensis] >gi116793067|gb|ABK26603.1| unknown [Picea sitchensis](evalue: 6e-44 ) AND MATCHED hypothetical protein [Arabidopsis thaliana] (evalue: 4e-42) AND MATCHED unknown protein [Arabidopsis thaliana] >gi6562262|emb|CAB62632.1| putative protein [Arabidopsis thaliana] >gi|44681336|gb|AAS47608.1| At3g51100 [Arabidopsis thaliana] >gi|45773864|gb|AAS76736.1| At3g51100 [Ara…	gi|116781857|gb|ABK22270.1| (6e-44)	AT3G51100.1 (3e-44)	None.
CLUSTER5	SGN-U219044	SGN-U569364	Solyc02g032840	predicted protein	None.	None.	None.	None.
CLUSTER5	SGN-U219428	SGN-U564105	Solyc11g068740	methyl binding domain protein, putative	MATCHED unknown(evalue: 6e-25 ) AND MATCHED MBD6; DNA binding / DNA demethylase/ methyl-CpG binding [Arabidopsis thaliana] >gi8885544|dbj|BAA97474.1| unnamed protein product [Arabidopsis thaliana] >gi|28416643|gb|AAO42852.1| At5g59380 [Arabidopsis thaliana] >gi|110743343|dbj|BAE99559.1| hypothetical protein [Arabidopsis thaliana] (evalue: 6e-21) AND MATCHED unknown [Arabidopsis thaliana] (evalue:…	gi|118483055|gb|ABK93437.1| (6e-25)	AT5G59380.1 (4e-23)	None.
CLUSTER5	SGN-U219539	SGN-U566740	Solyc12g044240	cytoplasmic dynein light chain, putative	MATCHED gi|15218189|ref|NP_175635.1| dynein light chain -related [Arabidopsis thaliana] gi|25405535|pir||E96562 unknown protein, 73838-74229 [imported] - Arabidopsis thaliana gi|6850349|gb|AAF29412.1| dynein light chain, putative [Arabidopsis thaliana] gi|12323118|gb|AAG51538.1| unknown protein; 73838-74229 [Arabidopsis thaliana] gi|38454092|gb|AAR20740.1| At1g52250 [Arabidopsis thaliana](evalue:…	gi|15218189|ref|NP_175635.1| (2e-41)	AT1G52250.1 (2e-43)	None.
CLUSTER5	SGN-U219428	SGN-U580332	None.	hypothetical protein	MATCHED hypothetical(evalue: 8e-11 ) AND MATCHED hypothetical (evalue: 9e-14) AND MATCHED hypothetical (evalue: 5e-17) AND MATCHED hypothetical (evalue: 4e-17) AND MATCHED hypothetical (evalue: 2e-14)	gi|147805926|emb|CAN69998.1| (8e-11)	None.	None.
CLUSTER5	SGN-U220355	SGN-U582917	Solyc08g067790	transcription elongation factor-related protein, putative	MATCHED unnamed(evalue: 3e-102 ) AND MATCHED hypothetical (evalue: 3e-86) AND MATCHED Os02g0208600 [Oryza sativa (japonica cultivar-group)] >gi113535791|dbj|BAF08174.1| Os02g0208600 [Oryza sativa Japonica Group] (evalue: 3e-86) AND MATCHED PHD finger protein-like [Oryza sativa Japonica Group] >gi49387908|dbj|BAD25008.1| PHD finger protein-like [Oryza sativa Japonica Group] (evalue: 3e-86) AND MAT…	gi|157339578|emb|CAO44119.1| (3e-102)	AT5G25520.2 (1e-80)	None.
CLUSTER5	SGN-U221075	SGN-U571635	Solyc05g049880	hypothetical protein	MATCHED unnamed(evalue: 2e-36 ) AND MATCHED unknown [Medicago truncatula] (evalue: 2e-22) AND MATCHED unknown protein [Arabidopsis thaliana] >gi8671843|gb|AAF78406.1|AC009273_12 ESTs gb|Z27282, gb|T44732, gb|Z29911, gb|AI997176 and gb|AI395420 come from this gene [Arabidopsis thaliana] >gi|12248025|gb|AAG50104.1|AF334726_1 unknown protein [Arabidopsis thaliana] (evalue: 1e-20) AND MATCHED unknown…	gi|157349726|emb|CAO39582.1| (2e-36)	AT1G01730.1 (1e-22)	None.
CLUSTER5	SGN-U221164	SGN-U580266	Solyc05g056110	mRNA-decapping enzyme 2, putative	MATCHED unnamed(evalue: 3e-147 ) AND MATCHED unknown [Populus trichocarpa] (evalue: 2e-145) AND MATCHED DCP2 (DECAPPING 2); hydrolase/ m7G(5')pppN diphosphatase/ mRNA binding / protein homodimerization [Arabidopsis thaliana] >gi26453220|dbj|BAC43684.1| unknown protein [Arabidopsis thaliana] >gi|28950945|gb|AAO63396.1| At5g13570 [Arabidopsis thaliana] (evalue: 7e-121) AND MATCHED hypothetical prot…	gi|157344015|emb|CAO68948.1| (3e-147)	AT5G13570.1 (5e-123)	None.
CLUSTER5	SGN-U221678	SGN-U563049	Solyc05g056120	AG-motif binding protein 5, putative	MATCHED AG-motif binding protein-1 [Nicotiana tabacum](evalue: 2e-121 ) AND MATCHED AG-motif binding protein-5 [Nicotiana tabacum] (evalue: 4e-121) AND MATCHED unnamed (evalue: 2e-74) AND MATCHED AG-motif binding protein-4 [Nicotiana tabacum] (evalue: 3e-32) AND MATCHED zinc finger (GATA type) family protein [Arabidopsis thaliana] >gi30694128|ref|NP_850704.1| zinc finger (GATA type) family protei…	gi|37572443|dbj|BAC98491.1| (2e-121)	AT3G54810.2 (2e-33)	None.
CLUSTER5	SGN-U222048	SGN-U579978	Solyc02g032940	Stellacyanin, putative	MATCHED aspartic proteinase 3 [Nepenthes alata](evalue: 0 ) AND MATCHED aspartic proteinase [Theobroma cacao] (evalue: 0) AND MATCHED aspartic proteinase [Theobroma cacao] (evalue: 0) AND MATCHED aspartic proteinase [Theobroma cacao] (evalue: 0) AND MATCHED gi|2811025|sp|O04057|ASPR_CUCPE Aspartic proteinase precursor gi|7435836|pir||T09739 aspartic endopeptidase (EC 3.4.23.-) - pumpkin gi|194418…	gi|12231176|dbj|BAB20971.1| (0)	AT1G11910.1 (0)	None.
CLUSTER5	SGN-U223317	SGN-U570009	Solyc08g075840	replication factor A 1, rfa1, putative	MATCHED unnamed(evalue: 6e-29 ) AND MATCHED hypothetical protein [Vitis vinifera] (evalue: 5e-28)	gi|157358836|emb|CAO66716.1| (6e-29)	None.	None.
CLUSTER5	SGN-U224830	SGN-U575880	Solyc08g068870	Aspartic proteinase nepenthesin-1 precursor, putative	MATCHED unnamed(evalue: 7e-11 )	gi|157339848|emb|CAO44389.1| (7e-11)	None.	None.
CLUSTER5	SGN-U224830	SGN-U589471	Solyc08g068870	Aspartic proteinase nepenthesin-1 precursor, putative	MATCHED unknown protein isoform 1 [Lemna minor](evalue: 2e-12 ) AND MATCHED unnamed (evalue: 2e-12) AND MATCHED unnamed (evalue: 3e-11) AND MATCHED unnamed (evalue: 3e-11)	gi|145693992|gb|ABP93696.1| (2e-12)	AT3G61820.1 (1e-10)	None.
CLUSTER6	SGN-U212734	SGN-U577555	Solyc02g080530	secretory peroxidase, putative	MATCHED secretory peroxidase [Nicotiana tabacum](evalue: 9e-170 ) AND MATCHED secretory peroxidase [Avicennia marina] (evalue: 5e-160) AND MATCHED secretory peroxidase [Catharanthus roseus] >gi94959283|gb|ABF47518.1| putative secretory peroxidase [Catharanthus roseus] (evalue: 2e-159) AND MATCHED cationic peroxidase [Nelumbo nucifera] (evalue: 4e-158) AND MATCHED unknown (evalue: 2e-157)	gi|4927284|gb|AAD33072.1|AF149251_1 (9e-170)	AT4G21960.1 (2e-153)	None.
CLUSTER6	SGN-U213527	SGN-U579582	None.	hypothetical protein	None.	None.	None.	None.
CLUSTER6	SGN-U213828	SGN-U568462	Solyc01g091730	peroxisomal biogenesis factor, putative	MATCHED unknown [Solanum lycopersicum](evalue: 4e-100 ) AND MATCHED peroxisomal biogenesis factor 11 family protein [Glycine max] >gi255632590|gb|ACU16645.1| unknown [Glycine max] (evalue: 3e-98) AND MATCHED unknown (evalue: 8e-98) AND MATCHED unknown (evalue: 9e-97) AND MATCHED PEX11C (PEROXIN 11C) [Arabidopsis thaliana] >gi75180079|sp|Q9LQ73.1|PX11C_ARATH RecName: Full=Peroxisomal membrane prot…	gi|8489788|gb|AAF75750.1|AF261140_1 (4e-100)	AT2G45740.2 (1e-98)	None.
CLUSTER6	SGN-U216733	SGN-U566688	Solyc12g096650	VPS20.2 (VACUOLAR PROTEIN SORTING-ASSOCIATED PROTEIN 20.2), putative	MATCHED hypothetical protein [Vitis vinifera](evalue: 2e-61 ) AND MATCHED unnamed (evalue: 2e-57) AND MATCHED VPS20.2 (VACUOLAR PROTEIN SORTING-ASSOCIATED PROTEIN 20.2) [Arabidopsis thaliana] >gi75173205|sp|Q9FY89.1|VP202_ARATH RecName: Full=Vacuolar protein sorting-associated protein 20 homolog 2; Short=AtVPS20-2; AltName: Full=Charged multivesicular body protein 6 homolog 2; AltName: Full=ESCRT…	gi|147863409|emb|CAN81116.1| (2e-61)	AT5G09260.1 (6e-53)	None.
CLUSTER6	SGN-U219631	SGN-U581955	Solyc11g072310	Solanum lycopersicum gibberellin 20-oxidase-3	MATCHED gibberellin 20-oxidase-3 [Solanum lycopersicum](evalue: 0 ) AND MATCHED Gibberellin 20 oxidase 2 , putative [Solanum demissum] >gi48209912|gb|AAT40506.1| Gibberellin 20 oxidase 2 , putative [Solanum demissum] (evalue: 0) AND MATCHED gibberellin 20-oxidase 2 [Nicotiana sylvestris] (evalue: 2e-175) AND MATCHED gibberellin 20-oxidase [Nicotiana tabacum] (evalue: 2e-173) AND MATCHED gibberell…	gi|4321498|gb|AAD15756.1| (0)	AT4G25420.1 (8e-138)	AF049900
CLUSTER6	SGN-U219642	SGN-U577493	Solyc08g074890	no hits found	None.	None.	None.	None.
CLUSTER6	SGN-U223594	SGN-U574584	Solyc02g092530	Acetamidase, putative	MATCHED unknown [Medicago truncatula](evalue: 1e-30 ) AND MATCHED unnamed (evalue: 2e-29) AND MATCHED hypothetical protein [Vitis vinifera] (evalue: 2e-29) AND MATCHED hypothetical protein [Vitis vinifera] (evalue: 2e-29) AND MATCHED unnamed (evalue: 2e-29)	gi|217074056|gb|ACJ85388.1| (1e-30)	AT4G37550.1 (5e-31)	None.
CLUSTER6	SGN-U230811	SGN-U563226	Solyc03g095230	tetratricopeptide repeat-containing protein, putative	MATCHED unnamed(evalue: 3e-65 ) AND MATCHED gi|42562487|ref|NP_174606.2| tetratricopeptide repeat (TPR)-containing protein [Arabidopsis thaliana] (evalue: 4e-57) AND MATCHED gi|26450409|dbj|BAC42319.1| unknown protein [Arabidopsis thaliana] (evalue: 4e-57) AND MATCHED hypothetical (evalue: 3e-54) AND MATCHED Os10g0506800 (evalue: 1e-56)	gi|157351128|emb|CAO41315.1| (3e-65)	AT1G33400.1 (3e-59)	None.
CLUSTER7	SGN-U212546	SGN-U579835	Solyc01g094950	bypass1, putative	MATCHED bypass1 [Nicotiana benthamiana](evalue: 5e-103 ) AND MATCHED unknown [Solanum tuberosum] (evalue: 2e-93) AND MATCHED bypass2 [Nicotiana benthamiana] (evalue: 7e-87) AND MATCHED unnamed (evalue: 4e-77) AND MATCHED hypothetical protein [Ipomoea nil] (evalue: 8e-72)	gi|160346973|gb|ABX26124.1| (5e-103)	AT1G01550.2 (7e-65)	None.
CLUSTER7	SGN-U214991	SGN-U569447	Solyc02g091190	SLL2-S9-protein, putative	MATCHED unnamed(evalue: 2e-143 ) AND MATCHED SLL2-S9-protein [Brassica rapa] (evalue: 2e-125) AND MATCHED SLL2 [Brassica napus] (evalue: 6e-124) AND MATCHED pheromone receptor, putative (AR401) [Arabidopsis thaliana] (evalue: 7e-124) AND MATCHED AR401 [Arabidopsis thaliana] >gi12597759|gb|AAG60072.1|AC013288_6 pheromone receptor, putative (AR401) [Arabidopsis thaliana] (evalue: 2e-123)	gi|157346817|emb|CAO17056.1| (2e-143)	AT1G66680.1 (1e-125)	None.
CLUSTER7	SGN-U217185	SGN-U578216	Solyc06g082890	ring domain containing protein, putative	MATCHED ring domain containing protein [Capsicum annuum](evalue: 2e-105 ) AND MATCHED RNase NGR2 [Nicotiana glutinosa] >gi31621000|dbj|BAC77612.1| ribonuclease NGR2 [Nicotiana glutinosa] (evalue: 5e-97) AND MATCHED T2-type RNase [Solanum lycopersicum] (evalue: 5e-92) AND MATCHED unknown [Populus trichocarpa] (evalue: 5e-79) AND MATCHED S-like RNase [Antirrhinum majus x Antirrhinum hispanicum] (ev…	gi|41059804|gb|AAR99376.1| (2e-105)	AT2G39780.1 (3e-77)	None.
CLUSTER7	SGN-U217264	SGN-U565031	Solyc08g079430	Solanum lycopersicum copper-containing amine oxidase	MATCHED copper-containing amine oxidase [Solanum lycopersicum](evalue: 0 ) AND MATCHED unnamed (evalue: 0) AND MATCHED gi|22654995|gb|AAM98089.1| AT4g12290/T4C9_130 [Arabidopsis thaliana] gi|28416507|gb|AAO42784.1| AT4g12290/T4C9_130 [Arabidopsis thaliana] (evalue: 0) AND MATCHED copper amine oxidase-like protein [Arabidopsis thaliana] >gi7267930|emb|CAB78272.1| copper amine oxidase-like protein …	gi|59668406|emb|CAI39243.1| (0)	AT4G12290.1 (0)	cuao
CLUSTER7	SGN-U217637	SGN-U585047	Solyc05g013050	vesicle transport v-SNARE 11-like, putative	MATCHED vesicle transport v-SNARE 11-like [Solanum tuberosum](evalue: 1e-78 ) AND MATCHED hypothetical (evalue: 4e-78) AND MATCHED unknown [Solanum tuberosum] (evalue: 8e-78) AND MATCHED unnamed (evalue: 1e-77) AND MATCHED VTI1B; SNARE binding / receptor/ soluble NSF attachment protein [Arabidopsis thaliana] >gi83305646|sp|Q9SEL5.3|VTI12_ARATH RecName: Full=Vesicle transport v-SNARE 12; Short=AtV…	gi|78191454|gb|ABB29948.1| (1e-78)	AT1G26670.1 (1e-78)	None.
CLUSTER7	SGN-U218089	SGN-U582065	Solyc06g076780	glycosyl hydrolase family 3 protein, putative	MATCHED unnamed(evalue: 0 ) AND MATCHED hypothetical protein [Vitis vinifera] (evalue: 0) AND MATCHED glycosyl hydrolase family 3 protein [Arabidopsis thaliana] >gi6522581|emb|CAB61946.1| beta-D-glucan exohydrolase-like protein [Arabidopsis thaliana] >gi|17065280|gb|AAL32794.1| beta-D-glucan exohydrolase-like protein [Arabidopsis thaliana] >gi|20259996|gb|AAM13345.1| beta-D-glucan exohydrolase-li…	gi|157337160|emb|CAO21506.1| (0)	AT3G47000.1 (0)	None.
CLUSTER7	SGN-U218384	SGN-U582628	Solyc03g044470	Solanum lycopersicum red chlorophyll catabolite reductase	MATCHED red chlorophyll catabolite reductase [Solanum lycopersicum](evalue: 6e-148 ) AND MATCHED putative red chlorophyll catabolite reductase [Nicotiana tabacum] (evalue: 9e-125) AND MATCHED unknown (evalue: 4e-85) AND MATCHED hypothetical protein [Vitis vinifera] (evalue: 2e-82) AND MATCHED red chlorophyll catabolite reductase [Brassica napus] (evalue: 3e-71)	gi|106880168|emb|CAJ80766.1| (6e-148)	AT4G37000.1 (1e-70)	rccr
CLUSTER7	SGN-U220976	SGN-U572513	Solyc04g078390	F-box protein GID2, putative	MATCHED unnamed(evalue: 5e-24 ) AND MATCHED F-box protein [Gossypium hirsutum] (evalue: 1e-19) AND MATCHED SLY1 (SLEEPY1) [Arabidopsis thaliana] >gi75266339|sp|Q9STX3.1|GID2_ARATH RecName: Full=F-box protein GID2; AltName: Full=Protein SLEEPY 1 >gi|5051763|emb|CAB45056.1| putative protein [Arabidopsis thaliana] >gi|7269271|emb|CAB79331.1| putative protein [Arabidopsis thaliana] >gi|28393581|gb|AA…	gi|157345201|emb|CAO71929.1| (5e-24)	AT4G24210.1 (2e-21)	None.
CLUSTER7	SGN-U221849	SGN-U563977	Solyc08g076840	ribonucleoprotein, chloroplast, putative	MATCHED unnamed(evalue: 2e-73 ) AND MATCHED unknown [Populus trichocarpa x Populus deltoides] (evalue: 2e-66) AND MATCHED 33 kDa ribonucleoprotein, chloroplast, putative / RNA-binding protein cp33, putative [Arabidopsis thaliana] >gi3608147|gb|AAC36180.1| putative chloroplast RNA binding protein precursor [Arabidopsis thaliana] >gi|14596023|gb|AAK68739.1| putative chloroplast RNA binding protein …	gi|157341945|emb|CAO63401.1| (2e-73)	AT2G35410.1 (5e-62)	None.
CLUSTER7	SGN-U222417	SGN-U566338	Solyc12g056860	bZip family Transcription factor , putative	MATCHED unnamed(evalue: 1e-136 ) AND MATCHED unnamed (evalue: 1e-125) AND MATCHED hypothetical protein [Vitis vinifera] (evalue: 5e-120) AND MATCHED unknown [Populus trichocarpa] (evalue: 4e-119) AND MATCHED TGA1; DNA binding / calmodulin binding / transcription factor [Arabidopsis thaliana] >gi30698106|ref|NP_851273.1| TGA1; DNA binding / calmodulin binding / transcription factor [Arabidopsis th…	gi|157335948|emb|CAO61778.1| (1e-136)	AT5G65210.2 (3e-116)	None.
CLUSTER8	SGN-U212983	SGN-U575297	Solyc06g005940	protein disulfide isomerase, putative	MATCHED protein disulfide isomerase [Ipomoea batatas](evalue: 0 ) AND MATCHED unnamed (evalue: 0) AND MATCHED protein disulfide isomerase-like protein [Glycine max] (evalue: 9e-179) AND MATCHED gi|11133818|sp|Q9XF61|PDI_DATGL Protein disulfide isomerase precursor (PDI) gi|4704766|gb|AAD28260.1| protein disulfide isomerase homolog; PDI [Datisca glomerata] (evalue: 6e-178) AND MATCHED putative prot…	gi|47933777|gb|AAT39459.1| (0)	AT1G21750.1 (1e-175)	None.
CLUSTER8	SGN-U213339	SGN-U563310	Solyc08g082190	no hits found	None.	None.	None.	None.
CLUSTER8	SGN-U213588	SGN-U578337	Solyc08g074480	proline-rich protein	MATCHED proline-rich protein [Capsicum annuum](evalue: 7e-35 ) AND MATCHED protease inhibitor/seed storage/lipid transfer protein (LTP) family protein [Arabidopsis thaliana] >gi15983388|gb|AAL11562.1|AF424568_1 At2g45180/T14P1.1 [Arabidopsis thaliana] >gi|2583134|gb|AAB82643.1| expressed protein [Arabidopsis thaliana] >gi|21553826|gb|AAM62919.1| unknown [Arabidopsis thaliana] >gi|56236110|gb|AAV8…	gi|60459393|gb|AAX20042.1| (7e-35)	AT2G45180.1 (2e-25)	None.
CLUSTER8	SGN-U213679	SGN-U575872	Solyc04g008210	Solanum lycopersicum ETAG-A3	MATCHED ETAG-A3 [Solanum lycopersicum](evalue: 0 ) AND MATCHED endoxyloglucan transferase [Daucus carota] (evalue: 7e-141) AND MATCHED unnamed (evalue: 4e-136) AND MATCHED hypothetical protein [Vitis vinifera] (evalue: 6e-136) AND MATCHED xyloglucan endotransglycosylase/hydrolase precursor XTH-39 [Populus tremula] (evalue: 6e-136)	gi|6681351|dbj|BAA88668.1| (0)	AT2G01850.1 (2e-131)	ETAG-A3
CLUSTER8	SGN-U213892	SGN-U579437	Solyc01g079880	aluminum-induced protein, putative	MATCHED aluminum-induced protein [Codonopsis lanceolata](evalue: 2e-114 ) AND MATCHED Al-induced protein [Gossypium hirsutum] (evalue: 3e-114) AND MATCHED unknown [Solanum tuberosum] (evalue: 2e-111) AND MATCHED unknown (evalue: 8e-111) AND MATCHED aluminium induced protein [Avicennia marina] (evalue: 3e-109)	gi|56606534|gb|AAW02789.1| (2e-114)	AT5G19140.1 (3e-108)	None.
CLUSTER8	SGN-U216205	SGN-U580696	Solyc01g088610	ATP binding protein, putative	MATCHED unnamed(evalue: 3e-54 ) AND MATCHED unknown (evalue: 4e-51) AND MATCHED chloroplast chaperonin 10, putative [Arabidopsis thaliana] >gi7076774|emb|CAB75936.1| putative protein [Arabidopsis thaliana] >gi|21593058|gb|AAM65007.1| unknown [Arabidopsis thaliana] >gi|29028796|gb|AAO64777.1| At3g60210 [Arabidopsis thaliana] >gi|110736569|dbj|BAF00250.1| hypothetical protein [Arabidopsis thaliana]…	gi|157344711|emb|CAO70466.1| (3e-54)	AT3G60210.1 (7e-51)	None.
CLUSTER8	SGN-U216899	SGN-U574034	Solyc01g100240	calmodulin-binding protein, putative	MATCHED hypothetical protein [Vitis vinifera](evalue: 9e-45 ) AND MATCHED unnamed (evalue: 2e-23) AND MATCHED calmodulin-binding protein [Arabidopsis thaliana] >gi79322475|ref|NP_001031372.1| calmodulin-binding protein [Arabidopsis thaliana] >gi|225898120|dbj|BAH30392.1| hypothetical protein [Arabidopsis thaliana] (evalue: 8e-23) AND MATCHED calmodulin (evalue: 4e-22) AND MATCHED pathogen-induced…	gi|147856442|emb|CAN82842.1| (9e-45)	AT2G18750.1 (5e-25)	None.
CLUSTER8	SGN-U218217	SGN-U570030	Solyc10g009080	Solanum lycopersicum squamosa promoter binding-like protein	MATCHED squamosa promoter binding-like protein [Solanum lycopersicum](evalue: 2e-43 ) AND MATCHED squamosa promoter binding protein-like protein [Capsicum annuum] (evalue: 6e-42) AND MATCHED unnamed (evalue: 2e-37) AND MATCHED gi|6094239|sp|Q38741|SBP1_ANTMA SQUAMOSA-PROMOTER BINDING PROTEIN 1 gi|2130003|pir||S62360 squamosa-promoter binding protein 1 - garden snapdragon gi|1183866|emb|CAA63113.1…	gi|111183167|gb|ABH07904.1| (2e-43)	AT2G33810.1 (3e-33)	None.
CLUSTER8	SGN-U219513	SGN-U578543	Solyc07g065640	unknown	MATCHED unknown protein [Arabidopsis thaliana] >gi7269963|emb|CAB79780.1| putative protein [Arabidopsis thaliana] >gi|18650641|gb|AAL75890.1| AT4g30620/F17I23_40 [Arabidopsis thaliana] >gi|56236132|gb|AAV84522.1| At4g30620 [Arabidopsis thaliana] >gi|98960937|gb|ABF58952.1| At4g30620 [Arabidopsis thaliana](evalue: 2e-52 ) AND MATCHED unknown [Arabidopsis thaliana] >gi32892213|gb|AAP89016.1| comple…	gi|15234797|ref|NP_194791.1| (2e-52)	AT4G30620.1 (2e-54)	None.
CLUSTER8	SGN-U232883	SGN-U594117	Solyc12g056650	gigantea, putative	MATCHED gigantea(evalue: 1e-27 ) AND MATCHED LATE BLOOMER 1 [Pisum sativum] (evalue: 2e-27) AND MATCHED Os01g0182600 [Oryza sativa (japonica cultivar-group)] >gi67476983|sp|Q9AWL7.2|GIGAN_ORYSJ RecName: Full=Protein GIGANTEA >gi|55296272|dbj|BAD68052.1| putative gigantea [Oryza sativa Japonica Group] >gi|113531751|dbj|BAF04134.1| Os01g0182600 [Oryza sativa Japonica Group] (evalue: 7e-27) AND MATC…	gi|194466131|gb|ACF74296.1| (1e-27)	AT1G22770.1 (4e-28)	None.
CLUSTER9	SGN-U213368	SGN-U578771	Solyc08g079230	P-rich protein EIG-I30, putative	MATCHED P-rich protein EIG-I30 [Nicotiana tabacum](evalue: 1e-29 ) AND MATCHED unnamed (evalue: 4e-20) AND MATCHED arachidonic acid-induced DEA1 [Solanum lycopersicum] (evalue: 1e-19) AND MATCHED extensin like protein [Ipomoea nil] (evalue: 2e-18) AND MATCHED hypothetical protein [Vitis vinifera] (evalue: 4e-18)	gi|10798752|dbj|BAB16428.1| (1e-29)	AT2G45180.1 (2e-19)	None.
CLUSTER9	SGN-U214124	SGN-U567543	Solyc06g063030	protein transporter SEC22, putative	MATCHED unnamed(evalue: 2e-110 ) AND MATCHED hypothetical protein [Vitis vinifera] (evalue: 3e-110) AND MATCHED SEC22; transporter [Arabidopsis thaliana] >gi27805717|sp|Q94AU2.1|SEC22_ARATH RecName: Full=25.3 kDa vesicle transport protein; Short=AtSEC22 >gi|15027877|gb|AAK76469.1| putative vesicle transport protein [Arabidopsis thaliana] >gi|19310827|gb|AAL85144.1| putative vesicle transport prot…	gi|157339905|emb|CAO45582.1| (2e-110)	AT1G11890.1 (7e-112)	None.
CLUSTER9	SGN-U214810	SGN-U576811	Solyc09g065180	Solanum lycopersicum mRNA binding protein precursor	MATCHED mRNA binding protein precursor [Solanum lycopersicum](evalue: 0 ) AND MATCHED mRNA-binding protein precursor [Nicotiana tabacum] (evalue: 1e-180) AND MATCHED hypothetical (evalue: 8e-165) AND MATCHED CSP41A (CHLOROPLAST STEM-LOOP BINDING PROTEIN OF 41 KDA); mRNA binding / poly(U) binding [Arabidopsis thaliana] >gi75311698|sp|Q9LYA9.1|Y3314_ARATH RecName: Full=Uncharacterized protein At3g6…	gi|26453355|gb|AAD21574.3| (0)	AT3G63140.1 (4e-165)	AF106660
CLUSTER9	SGN-U215013	SGN-U576696	Solyc02g083990	calcium-dependent protein kinase CPK1 adapter protein 2, putative	MATCHED putative calcium-dependent protein kinase CPK1 adapter protein 2 [Mesembryanthemum crystallinum](evalue: 8e-132 ) AND MATCHED hypothetical protein OsI_24463 [Oryza sativa Indica Group] (evalue: 1e-105) AND MATCHED Os06g0715400 [Oryza sativa (japonica cultivar-group)] >gi53791782|dbj|BAD53576.1| calcium-dependent protein kinase CPK1 adapter protein 2-like [Oryza sativa Japonica Group] >gi|…	gi|37993504|gb|AAR06858.1| (8e-132)	AT2G17990.1 (9e-105)	None.
CLUSTER9	SGN-U218445	SGN-U573027	Solyc08g021840	Ulp1 protease family protein, putative	MATCHED Ulp1(evalue: 1e-18 )	gi|113205399|gb|AAU90302.2| (1e-18)	None.	None.
CLUSTER9	SGN-U219052	SGN-U570204	Solyc07g007630	actin-related protein 2/3 complex subunit 3, putative	MATCHED Contains similarity to 21 KD subunit of the Arp2/3 protein complex (ARC21) [Arabidopsis thaliana](evalue: 5e-56 ) AND MATCHED ARPC3 (actin-related protein C3); structural molecule [Arabidopsis thaliana] >gi145325477|ref|NP_001077743.1| ARPC3 (actin-related protein C3); structural molecule [Arabidopsis thaliana] >gi|107738068|gb|ABF83627.1| At1g60430 [Arabidopsis thaliana] (evalue: 5e-56) …	gi|21536845|gb|AAM61177.1| (5e-56)	AT1G60430.1 (4e-58)	None.
CLUSTER9	SGN-U219052	SGN-U570205	Solyc07g007630	actin-related protein 2/3 complex subunit 3, putative	MATCHED unnamed(evalue: 7e-84 ) AND MATCHED ARPC3 (actin-related protein C3); structural molecule [Arabidopsis thaliana] >gi145325477|ref|NP_001077743.1| ARPC3 (actin-related protein C3); structural molecule [Arabidopsis thaliana] >gi|107738068|gb|ABF83627.1| At1g60430 [Arabidopsis thaliana] (evalue: 4e-83) AND MATCHED Contains similarity to 21 KD subunit of the Arp2/3 protein complex (ARC21) [Ar…	gi|157360098|emb|CAO69281.1| (7e-84)	AT1G60430.1 (3e-85)	None.
CLUSTER9	SGN-U221893	SGN-U581943	Solyc06g071450	RNA polimerase II transcription factor B subunit 4, putative	MATCHED unnamed(evalue: 2e-21 ) AND MATCHED F15H18.15 [Arabidopsis thaliana] (evalue: 1e-19) AND MATCHED basal transcription factor complex subunit-related [Arabidopsis thaliana] >gi21537277|gb|AAM61618.1| unknown [Arabidopsis thaliana] >gi|92856638|gb|ABE77412.1| At1g18340 [Arabidopsis thaliana] (evalue: 1e-19) AND MATCHED hypothetical protein OsI_05675 [Oryza sativa Indica Group] >gi222622090|g…	gi|157336023|emb|CAO61853.1| (2e-21)	AT1G18340.1 (1e-21)	None.
CLUSTER9	SGN-U223898	SGN-U579156	Solyc06g005110	40S ribosomal protein S23, putative	MATCHED unknown [Solanum tuberosum](evalue: 1e-41 ) AND MATCHED gi|1173187|sp|P46297|RS23_FRAAN 40S RIBOSOMAL PROTEIN S23 (S12) gi|1362041|pir||S56673 ribosomal protein S23.e, cytosolic (clone RJ3) - garden strawberry gi|643074|gb|AAA79921.1| putative 40S ribosomal protein s12 (evalue: 3e-41) AND MATCHED 40S ribosomal protein S23 [Elaeis guineensis] >gi192910894|gb|ACF06555.1| 40S ribosomal prote…	gi|77999293|gb|ABB16993.1| (1e-41)	AT5G02960.1 (7e-41)	None.
CLUSTER9	SGN-U224006	SGN-U569089	Solyc04g014700	unknown protein	None.	None.	None.	None.
CLUSTER9	SGN-U227495	SGN-U571775	Solyc08g069080	Splicing factor 3B subunit, putative	MATCHED unknown(evalue: 5e-44 ) AND MATCHED unknown (evalue: 9e-44) AND MATCHED unknown [Picea sitchensis] >gi116780938|gb|ABK21889.1| unknown [Picea sitchensis] >gi|116784251|gb|ABK23273.1| unknown [Picea sitchensis] >gi|224284968|gb|ACN40213.1| unknown [Picea sitchensis] (evalue: 2e-43) AND MATCHED unknown (evalue: 2e-43) AND MATCHED unnamed (evalue: 8e-43)	gi|118483982|gb|ABK93878.1| (5e-44)	AT3G23325.1 (4e-45)	None.
CLUSTER9	SGN-U234476	SGN-U573030	None.	no hits found	None.	None.	None.	None.
CLUSTER10	SGN-U216321	SGN-U565681	Solyc01g098700	aminotransferase class IV family protein, putative	MATCHED unnamed(evalue: 0 ) AND MATCHED aminotransferase class IV family protein [Arabidopsis thaliana] >gi26391555|sp|Q8W0Z7.1|BCAL1_ARATH RecName: Full=Branched-chain-amino-acid aminotransferase-like protein 1; Short=Atbcat-like >gi|18087612|gb|AAL58936.1|AF462849_1 putative branched-chain amino acid aminotransferase [Arabidopsis thaliana] >gi|19699148|gb|AAL90940.1| AT3g05190/T12H1_16 [Arabido…	gi|157347276|emb|CAO17658.1| (0)	AT3G05190.1 (0)	None.
CLUSTER10	SGN-U216725	SGN-U578488	Solyc08g066700	3' exoribonuclease family domain 1-containing protein, putative	MATCHED unnamed(evalue: 7e-107 ) AND MATCHED 3' exoribonuclease family domain 1-containing protein [Arabidopsis thaliana] >gi79314404|ref|NP_001030817.1| 3' exoribonuclease family domain 1-containing protein [Arabidopsis thaliana] >gi|79314427|ref|NP_001030818.1| 3' exoribonuclease family domain 1-containing protein [Arabidopsis thaliana] >gi|79314448|ref|NP_001030819.1| 3' exoribonuclease family…	gi|157339486|emb|CAO44027.1| (7e-107)	AT3G46210.4 (1e-107)	None.
CLUSTER10	SGN-U217197	SGN-U586453	Solyc08g065320	Solanum lycopersicum green ripe-like 1	MATCHED green ripe-like 1 [Solanum lycopersicum](evalue: 6e-138 ) AND MATCHED green ripe-like 1 [Solanum tuberosum] (evalue: 9e-134) AND MATCHED unknown [Populus trichocarpa] (evalue: 1e-100) AND MATCHED unknown [Medicago truncatula] (evalue: 5e-97) AND MATCHED unnamed (evalue: 3e-96)	gi|87244449|gb|ABD34616.1| (6e-138)	AT2G26070.1 (8e-87)	grrl1
CLUSTER10	SGN-U219292	SGN-U568438	Solyc04g050470	unknown	MATCHED unnamed(evalue: 1e-62 ) AND MATCHED unknown protein [Arabidopsis thaliana] >gi16604482|gb|AAL24247.1| AT5g37360/MNJ8_150 [Arabidopsis thaliana] >gi|21655281|gb|AAM65352.1| AT5g37360/MNJ8_150 [Arabidopsis thaliana] (evalue: 2e-51) AND MATCHED hypothetical protein OsI_09424 [Oryza sativa Indica Group] (evalue: 3e-42) AND MATCHED Os02g0815400 [Oryza sativa (japonica cultivar-group)] >gi47847…	gi|157349613|emb|CAO38751.1| (1e-62)	AT5G37360.1 (1e-53)	None.
CLUSTER10	SGN-U220121	SGN-U569886	Solyc03g112220	unknown	None.	None.	None.	None.
CLUSTER10	SGN-U220189	SGN-U571433	Solyc08g005420	cell division cycle, putative	MATCHED hypothetical(evalue: 1e-180 ) AND MATCHED WD-repeat protein [Daucus carota] (evalue: 1e-177) AND MATCHED hypothetical protein [Brassica napus] (evalue: 5e-174) AND MATCHED CDC20.1; signal transducer [Arabidopsis thaliana] >gi4490294|emb|CAB38785.1| WD-repeat protein-like protein [Arabidopsis thaliana] >gi|7270275|emb|CAB80044.1| WD-repeat protein-like protein [Arabidopsis thaliana] >gi|10…	gi|147796362|emb|CAN70390.1| (1e-180)	AT4G33270.1 (7e-176)	None.
CLUSTER10	SGN-U220308	SGN-U583848	Solyc01g094460	DNA binding protein, putative	MATCHED unnamed(evalue: 9e-92 ) AND MATCHED AT-hook DNA-binding protein [Gossypium hirsutum] (evalue: 3e-82) AND MATCHED unknown [Picea sitchensis] (evalue: 1e-55) AND MATCHED DNA-binding family protein [Arabidopsis thaliana] >gi30690145|ref|NP_850442.1| DNA-binding family protein [Arabidopsis thaliana] >gi|14194131|gb|AAK56260.1|AF367271_1 At2g45850/F4I18.17 [Arabidopsis thaliana] >gi|3386609|gb…	gi|157349722|emb|CAO39578.1| (9e-92)	AT2G45850.2 (2e-56)	None.
CLUSTER10	SGN-U220900	SGN-U566888	Solyc08g066970	UDP-sugar transporter, putative	MATCHED unnamed(evalue: 7e-151 ) AND MATCHED unknown protein [Arabidopsis thaliana] (evalue: 7e-134) AND MATCHED unnamed (evalue: 8e-128) AND MATCHED Os02g0614100 [Oryza sativa (japonica cultivar-group)] >gi47497654|dbj|BAD19722.1| putative UDP-N-acetylglucosamine transporter [Oryza sativa Japonica Group] >gi|113536953|dbj|BAF09336.1| Os02g0614100 [Oryza sativa Japonica Group] >gi|215694987|dbj|B…	gi|157339706|emb|CAO44247.1| (7e-151)	AT4G32272.1 (5e-136)	None.
CLUSTER10	SGN-U226803	SGN-U565967	Solyc08g066740	plastocyanin-like domain-containing protein, putative	MATCHED unnamed(evalue: 4e-50 ) AND MATCHED hypothetical (evalue: 4e-50) AND MATCHED plastocyanin-like domain-containing protein [Arabidopsis thaliana] >gi45773786|gb|AAS76697.1| At1g64640 [Arabidopsis thaliana] >gi|46359847|gb|AAS88787.1| At1g64640 [Arabidopsis thaliana] (evalue: 3e-38) AND MATCHED hypothetical protein OsI_09724 [Oryza sativa Indica Group] (evalue: 5e-29) AND MATCHED Hypothetica…	gi|157356738|emb|CAO62933.1| (4e-50)	AT1G64640.1 (2e-40)	None.
CLUSTER10	SGN-U229737	SGN-U583888	Solyc07g042830	Solanum lycopersicum starch synthase VI precursor	MATCHED starch synthase VI precursor [Solanum lycopersicum](evalue: 0 ) AND MATCHED starch synthase VI precursor [Vitis vinifera] (evalue: 0) AND MATCHED unnamed (evalue: 0) AND MATCHED soluble starch synthase [Chlamydomonas reinhardtii] >gi8901183|gb|AAC17971.2| soluble starch synthase [Chlamydomonas reinhardtii] >gi|158271651|gb|EDO97466.1| soluble starch synthase [Chlamydomonas reinhardtii] (e…	gi|187611221|gb|ACD13790.1| (0)	AT4G18240.1 (2e-108)	None.
CLUSTER10	SGN-U230576	SGN-U573640	Solyc07g047950	scarecrow-like transcription factor pat1, putative	MATCHED unnamed(evalue: 0 ) AND MATCHED unnamed (evalue: 0) AND MATCHED PAT1 (phytochrome a signal transduction 1); signal transducer/ transcription factor [Arabidopsis thaliana] >gi42573614|ref|NP_974903.1| PAT1 (phytochrome a signal transduction 1); signal transducer/ transcription factor [Arabidopsis thaliana] >gi|75173838|sp|Q9LDL7.1|PAT1_ARATH RecName: Full=Scarecrow-like transcription facto…	gi|157351043|emb|CAO41200.1| (0)	AT5G48150.2 (0)	None.
CLUSTER11	SGN-U213278	SGN-U580739	Solyc11g062410	CBL-interacting serine/threonine-protein kinase (cipk3), putative	MATCHED unnamed(evalue: 0 ) AND MATCHED hypothetical protein [Vitis vinifera] (evalue: 0) AND MATCHED CBL-interacting (evalue: 0) AND MATCHED CBL-interacting (evalue: 0) AND MATCHED Ser/Thr protein kinase [Lotus japonicus] (evalue: 0)	gi|157343292|emb|CAO67343.1| (0)	AT2G26980.3 (0)	None.
CLUSTER11	SGN-U214142	SGN-U579846	Solyc08g066110	Solanum lycopersicum profilin	MATCHED RecName:(evalue: 7e-61 ) AND MATCHED profilin-like [Solanum tuberosum] (evalue: 1e-57) AND MATCHED profilin-like protein [Solanum tuberosum] (evalue: 4e-57) AND MATCHED profilin [Solanum lycopersicum] (evalue: 5e-54) AND MATCHED Profilin (evalue: 5e-54)	gi|75305879|sp|Q93YG7|PROF2_SOLLC (7e-61)	AT5G56600.1 (5e-48)	SLU50195
CLUSTER11	SGN-U214406	SGN-U585891	Solyc01g087210	cellulose synthase, putative	MATCHED cellulose synthase [Solanum tuberosum](evalue: 0 ) AND MATCHED unnamed (evalue: 0) AND MATCHED cellulose synthase [Betula platyphylla] (evalue: 0) AND MATCHED cellulose synthase [Eucalyptus grandis] (evalue: 0) AND MATCHED cellulose synthase catalytic subunit [Gossypium hirsutum] (evalue: 0)	gi|33186651|gb|AAP97495.1| (0)	AT5G05170.1 (0)	None.
CLUSTER11	SGN-U215382	SGN-U580011	Solyc09g092520	BR1, XET1 (xyloglucan endo-transglycosylase precursor)	MATCHED xyloglucan endo-transglycosylase precursor [Solanum chacoense](evalue: 8e-163 ) AND MATCHED unknown [Medicago truncatula] (evalue: 6e-128) AND MATCHED unnamed (evalue: 1e-127) AND MATCHED unnamed (evalue: 2e-127) AND MATCHED hypothetical protein [Vitis vinifera] (evalue: 9e-127)	gi|91107165|gb|ABE11608.1| (8e-163)	AT3G23730.1 (2e-121)	br1
CLUSTER11	SGN-U217742	SGN-U574364	Solyc10g005310	Adenosine deaminase, putative	MATCHED hypothetical(evalue: 4e-140 ) AND MATCHED adenosine/AMP deaminase family protein [Arabidopsis thaliana] >gi20466195|gb|AAM20415.1| putative adenosine deaminase [Arabidopsis thaliana] >gi|24899837|gb|AAN65133.1| putative adenosine deaminase [Arabidopsis thaliana] (evalue: 9e-132) AND MATCHED deaminase [Zea mays] (evalue: 9e-126) AND MATCHED putative adenosine deaminase [Arabidopsis thalian…	gi|147833191|emb|CAN68640.1| (4e-140)	AT4G04880.1 (6e-134)	None.
CLUSTER11	SGN-U218714	SGN-U568297	Solyc01g009250	ARPC3 (actin-related protein C3), putative	MATCHED TonB(evalue: 1e-10 )	gi|87240560|gb|ABD32418.1| (1e-10)	None.	None.
CLUSTER11	SGN-U220217	SGN-U585326	Solyc06g074380	Methyltransferase domain family protein, putative	MATCHED unnamed(evalue: 6e-140 ) AND MATCHED unknown protein [Arabidopsis thaliana] >gi18175868|gb|AAL59942.1| unknown protein [Arabidopsis thaliana] >gi|20197453|gb|AAC73041.2| expressed protein [Arabidopsis thaliana] >gi|20197666|gb|AAM15191.1| expressed protein [Arabidopsis thaliana] >gi|20465665|gb|AAM20301.1| unknown protein [Arabidopsis thaliana] (evalue: 1e-131) AND MATCHED unknown [Arabid…	gi|157355379|emb|CAO48766.1| (6e-140)	AT2G27590.1 (7e-134)	None.
CLUSTER11	SGN-U220238	SGN-U563393	Solyc06g009340	Heat shock protein DnaJ, putative	None.	None.	None.	None.
CLUSTER11	SGN-U220387	SGN-U562624	Solyc03g113280	integral membrane HPP family protein, putative	MATCHED unnamed(evalue: 7e-82 ) AND MATCHED integral membrane HPP family protein [Arabidopsis thaliana] >gi30102594|gb|AAP21215.1| At3g47980 [Arabidopsis thaliana] >gi|51970640|dbj|BAD44012.1| unnamed protein product [Arabidopsis thaliana] >gi|51971401|dbj|BAD44365.1| unnamed protein product [Arabidopsis thaliana] >gi|110742728|dbj|BAE99275.1| hypothetical protein [Arabidopsis thaliana] (evalue: …	gi|157356349|emb|CAO62501.1| (7e-82)	AT3G47980.1 (2e-71)	None.
CLUSTER11	SGN-U220917	SGN-U584728	Solyc07g032090	Transcription initiation factor IIF subunit beta, putative	MATCHED unnamed(evalue: 4e-108 ) AND MATCHED unknown (evalue: 6e-104) AND MATCHED unknown [Medicago truncatula] (evalue: 5e-93) AND MATCHED transcription initiation factor IIF beta subunit (TFIIF-beta) family protein [Arabidopsis thaliana] >gi9369371|gb|AAF87120.1|AC006434_16 F10A5.27 [Arabidopsis thaliana] >gi|11692842|gb|AAG40024.1|AF324673_1 At1g75700 [Arabidopsis thaliana] >gi|11935195|gb|AAG…	gi|157335235|emb|CAO61065.1| (4e-108)	AT1G75510.1 (4e-86)	None.
CLUSTER11	SGN-U224165	SGN-U574199	Solyc07g041340	ELF4-like protein, putative	MATCHED unnamed(evalue: 9e-46 ) AND MATCHED unknown [Medicago truncatula] (evalue: 3e-40) AND MATCHED ELF4-L3 (ELF4-Like 3) [Arabidopsis thaliana] >gi20197919|gb|AAM15312.1| Expressed protein [Arabidopsis thaliana] >gi|21554948|gb|AAM63737.1| unknown [Arabidopsis thaliana] (evalue: 3e-36) AND MATCHED Os11g0621500 [Oryza sativa (japonica cultivar-group)] >gi77552027|gb|ABA94824.1| early flowering …	gi|157342562|emb|CAO65274.1| (9e-46)	AT2G06255.1 (2e-38)	None.
CLUSTER11	SGN-U228865	SGN-U564048	Solyc03g095310	cytochrome P450, putative	MATCHED unnamed(evalue: 1e-71 ) AND MATCHED CYP714A1; electron carrier/ heme binding / iron ion binding / monooxygenase/ oxygen binding [Arabidopsis thaliana] >gi16604324|gb|AAL24168.1| AT5g24910/F6A4_120 [Arabidopsis thaliana] >gi|27363368|gb|AAO11603.1| At5g24910/F6A4_120 [Arabidopsis thaliana] (evalue: 1e-53) AND MATCHED CYP714A2; electron carrier/ heme binding / iron ion binding / monooxygena…	gi|157351131|emb|CAO41318.1| (1e-71)	AT5G24910.1 (1e-55)	None.
